# Supplementary material for: First Insights into the Occurrence of Circular Single-Stranded DNA Genomes in Asian and African Cattle
Source: Animals (Basel). 2023 Apr 27;13(9):1492. doi: 10.3390/ani13091492 (PMC10177065; doi:10.3390/ani13091492)
Supplement: Supplementary file 1 [file animals-13-01492-s001.zip › Supplementary Table S1.xlsx]

## Sheet: Full length
Summary of the best two BLASTn results for each isolate. Blue background colour highlights the affiliation to the family Genomoviridae, the light yellow background indicates the affiliation to the BMMF group 1 and the dark yellow background the affiliation to BMMF group 2. Isolates that are written in red letters highlight those molecules that originate from blood samples. nt = nucleotides.
Animal	Isolate	Accession Number	Length in nt	Hit in BlastSearch	GenBank Accession No	% Query Coverage	% ID
Y1	Y1FI1	OQ633422	2522	BMMF1 DNA sequence isolate GmI6, complete sequence	OK148630.1	100	99.9
				BMMF1 DNA sequence isolate 15BAMI.2522, complete sequence	MW828665.1	100	99.8
	Y1FI2	OQ633423	2387	Acinetobacter radioresistens strain FDAARGOS_731 plasmid unnamed4, complete sequence	CP059689.1	71	91.4
				BMMF2 DNA sequence isolate 44BAMI.2371, complete sequence	MW828674.1	65	93.9
	Y1FI3	OQ633424	2346	Uncultured prokaryote from Rat gut metagenome metamobilome, plasmid pRGRH0103	LN852793.1	93	84.5
				BMMF2 DNA sequence, isolate C2MI.15B.2	LR215554.1	91	82
	Y1FGV1	OQ633425	2232	Genomoviridae sp. isolate D4_1296, complete genome	MW678964.1	99	93.4
				Caribou associated gemykrogvirus 1, complete genome	NC_024909.1	98	98.4
	Y1BI1	OQ633426	1616	Acinetobacter sp. WCHAc010034 plasmid p10_010034, complete sequence	CP032267.1	99	88.8
				Sphinx1.76-related DNA, replication competent episomal DNA CMI2.214	LK931488.1	99	88.8
Y2	Y2BI1	OQ633427	1959	BMMF1 DNA sequence isolate 25BAMI.1972, complete sequence	MW828673.1	99	97.7
				BMMF1 DNA sequence isolate 18BAMI.2184, complete sequence	MW828667.1	77	84.4
Y3	Y3FI1	OQ633428	2229	Acinetobacter pseudolwoffii strain XMC5X702 plasmid pXMC5X702-2.3k, complete sequence	CP084311.1	84	90.1
				BMMF2 DNA sequence, isolate C2MI.5A.1	LR215500.1	77	87.6
W1	W1FI1	OQ633429	2238	BMMF2 DNA sequence, isolate C2MI.1A.3	LR215585.1	86	96.3
				BMMF2 DNA sequence, isolate C2MI.1A.1	LR215583.1	86	96.1
	W1FGV1	OQ633430	2134	HCBI8.215 virus complete sequence	LK931483.1	99	98.4
				Chicken genomovirus mg7_73, complete genome	MN379612.1	52	82.4
Z1	Z1FI1	OQ633431	2297	Sphinx2.36-related DNA, replication competent episomal DNA HCBI7.228	LK931498.1	90	85.7
				BMMF2 DNA sequence, isolate C2MI.1A.3	LR215585.1	74	81
	Z1FI2	OQ633432	2733	BMMF2 DNA sequence, isolate C2MI.8B.7	LR215537.1	100	87.8
				BMMF2 DNA sequence, isolate C2MI.5B.9	LR215508.1	100	87.7
	Z1FI3	OQ633433	2146	Sphinx1.76-related DNA, replication competent episomal DNA CMI2.214	LK931488.1	99	99.3
				Acinetobacter sp. WCHAc010034 plasmid p10_010034, complete sequence	CP032267.1	76	98.3
	Z1FGV1	OQ633434	2215	Plant associated genomovirus 13 isolate QS22_F23, complete genome	MH939434.1	55	80.2
				Plant associated genomovirus 13 isolate QS2_F23, complete genome	MH939427.1	55	80.2
Z2	Z2FGV1	OQ633435	2118	Mongoose feces-associated gemycircularvirus c strain 541c, complete genome	KP263546.1	100	96.1
				Genomoviridae sp. isolate SmGV8, complete sequence	OK148623.1	100	96
	Z2FGV2	OQ633436	2216	Plant associated genomovirus 13 isolate QS2_F23, complete genome	MH939427.1	49	91.1
				Plant associated genomovirus 13 isolate QS22_F23, complete genome	MH939434.1	49	90.8
Z3	Z3FGV1	OQ633437	2200	Turdus pallidus Genomoviridae sp. isolate thr96gen12 genomic sequence, sequence	MW183023.1	58	84
				Genomoviridae sp. isolate wftcra73cir2 genomic sequence, sequence	MT138093.1	48	81.7
Z4	Z4FI1	OQ633438	2353	BMMF2 DNA sequence isolate 8BAMI.2351, complete sequence	MW828658.1	100	97.7
				BMMF2 DNA sequence isolate 12BAMI.2349, complete sequence	MW828662.1	100	97.3
	Z4FI2	OQ633439	2118	BMMF1 DNA sequence isolate SmI1, complete sequence	OK148625.1	76	92.5
				BMMF1 DNA sequence isolate GmI5, complete sequence	OK148629.1	74	86.7
Z5	Z5FI1	OQ633440	2280	Sphinx2.36-related DNA, replication competent episomal DNA HCBI7.228	LK931498.1	99	98.3
				BMMF2 DNA sequence, isolate C2MI.9A.3	LR215540.1	76	78.1
WB1	WB1BI1	OQ633441	2185	BMMF1 DNA sequence isolate 18BAMI.2184, complete sequence	MW828667.1	100	99.8
				Acinetobacter sp. WCHAc010034 plasmid p10_010034, complete sequence	CP032267.1	100	99.1
WB2	WB2FI1	OQ633442	1913	TSE-associated circular DNA isolate Sphinx 1.76, complete sequence	HQ444404.1	81	94
				Sphinx1.76-related DNA, replication competent episomal DNA MSBI1.176	LK931491.1	81	95
	WB2FI2	OQ633443	2476	BMMF2 DNA sequence, isolate C2MI.3A.2	LR215588.1	65	83.9
				BMMF2 DNA sequence, isolate C2MI.3A.1	LR215587.1	65	83.8
	WB2FI3	OQ633444	2375	Sphinx2.36-related DNA, replication competent episomal DNA HCBI7.228	LK931498.1	92	95.6
				BMMF2 DNA sequence, isolate C2MI.9A.3	LR215540.1	74	78.5
	WB2FI4	OQ633445	2447	Sphinx2.36-related DNA, replication competent episomal DNA HCBI7.228	LK931498.1	85	80.7
				BMMF2 DNA sequence, isolate C2MI.9A.1	LR215538.1	77	82.5
WB3	WB3FI1	OQ633446	2521	BMMF1 DNA sequence isolate GmI6, complete sequence	OK148630.1	100	99.8
				BMMF1 DNA sequence isolate 45BAMI.2521, complete sequence	MW828675.1	100	99.7
	WB3FI2	OQ633447	2359	BMMF2 DNA sequence, isolate C2MI.15B.4	LR215556.1	99	99.5
				BMMF2 DNA sequence, isolate C2MI.15B.11	LR215563.1	99	99.5
	WB3FI3	OQ633448	2298	Sphinx2.36-related DNA, replication competent episomal DNA HCBI7.228	LK931498.1	88	85.3
				BMMF2 DNA sequence, isolate C2MI.1A.1	LR215583.1	73	80.5
WB4	WB4FI1	OQ633449	2522	BMMF1 DNA sequence isolate GmI6, complete sequence	OK148630.1	100	99.9
				BMMF1 DNA sequence isolate 15BAMI.2522, complete sequence	MW828665.1	100	99.8
	WB4FI2	OQ633450	2380	BMMF2 DNA sequence, isolate C2MI.1A.1	LR215583.1	88	97.8
				BMMF2 DNA sequence, isolate C2MI.1A.3	LR215585.1	88	97.6

## Sheet: Rep
Summary of the best two BLASTp results for the Reps of each isolate. Blue background colour highlights the affiliation to the family Genomoviridae, the light yellow background indicates the affiliation to the BMMF group 1 and the dark yellow background the affiliation to BMMF group 2. Isolates that are written in red letters highlight those molecules that originate from blood samples. aa = amino …
Animal	Isolate	ORF Name	Orientation	Start codon	Length in aa	Best Hit(s) in BlastSearch	GenBank Accession No of Hit	% Query Coverage	% ID
Y1	Y1FI1	Rep	sense	ATG	326	replication protein [BMMF1 DNA sequence]	QWQ66138.1	100	100
						replication protein [BMMF1 DNA sequence]	QWQ66157.1	100	99.7
	Y1FI2	Rep	sense	ATG	248	replication protein [BMMF2 DNA sequence]	QWQ66155.1	100	77.9
						protein rep [Acinetobacter baumannii]	WP_188138817.1	100	78.7
	Y1FI3	Rep	sense	ATG	229	protein rep [Acinetobacter sp. S4400-12]	WP_253157795.1	99	97.8
						replication protein [Sphinx2.36-related DNA]	CDS63410.1	100	97.4
	Y1FGV1	Rep Part 1	antisense	ATG	206	Rep [Caribou associated gemykrogvirus 1]	YP_009058947.1	100	100
						replication associated protein [Genomoviridae sp.]	QXN75639.1	100	100
		Rep Part 2			117	replication associated protein [Genomoviridae sp.]	QXN75641.1	77	100
						replication associated protein [HCBI9.212 virus]	YP_009051834.1	82	89.6
	Y1BI1	RepA	sense	TTG	78	replication initiation protein [Acinetobacter baumannii]	WP_150452936.1	73	79
						replication initiation protein [Acinetobacter sp. WCHAc060007]	WP_147395937.1	58	97.8
		RepB	sense	CTG	184	replication initiation protein RepM [Acinetobacter sp. S4400-12]	WP_253157806.1	100	82.8
						replication protein [Sphinx1.76-related DNA]	CDS63394.1	100	77.9
Y2	Y2BI1	Rep	sense	ATG	323	replication protein [BMMF1 DNA sequence]	QWQ66154.1	100	98.8
						replication protein [BMMF1 DNA sequence]	QWQ66150.1	100	86.1
Y3	Y3FI1	Rep	sense	ATG	231	protein rep [Acinetobacter baumannii]	EJB8578681.1	98	98.2
						replication protein [Sphinx2.36-related DNA]	CDS63410.1	99	96.5
W1	W1FI1	RepA	sense	ATG	290	replication protein [BMMF2 DNA sequence]	QWQ66146.1	78	98.7
						replication protein [Sphinx2.36-related DNA]	CDS63408.1	100	97.2
	W1FGV1	Rep Part 1	antisense	ATG	196	replication associated protein [HCBI8.215 virus]	YP_009051832.1	100	99.5
						replication associated protein [Chicken genomovirus mg7_73]	QIR82249.1	100	76.5
		Rep Part 2		CTG	116	replication associated protein [HCBI8.215 virus]	YP_009051831.1	89	100
						replication associated protein [Chicken genomovirus mg7_73]	QIR82249.1	100	80.2
Z1	Z1FI1	Rep	sense	ATG	231	replication protein [BMMF2 DNA sequence]	VEV85630.1	100	99.1
						replication protein [BMMF2 DNA sequence]	VEV85626.1	100	99.1
	Z1FI2	RepA	sense	ATG	207	protein rep [Acinetobacter towneri]	WP_253140848.1	100	89.9
						protein rep [Acinetobacter wuhouensis]	WP_130169037.1	100	90.8
		RepB			160	replication protein [BMMF2 DNA sequence]	VEV85614.1	84	94.1
						protein rep [Acinetobacter pittii]	WP_069035648.1	85	90.5
		RepC			81	protein rep [Acinetobacter modestus]	WP_241341207.1	98	56
						rep_a [BMMF2 DNA sequence]	VEV85412.1	96	53.7
	Z1FI3	Rep	sense	ATG	324	replication initiation protein RepM [Acinetobacter]	WP_120385393.1	100	100
						replication initiation protein RepM [Proteobacteria]	WP_127262086.1	100	99.7
	Z1FGV1	Rep Part 1	antisense	ATG	251	replication-associated protein [Tarsiger cyanurus Genomoviridae sp.]	QVW56538.1	98	73.3
						replication associated protein [Ouratea duparquetiana associated gemykibivirus]	QNI80852.1	97	45
		Rep Part 2			116	replication-associated protein [Genomoviridae sp.]	QCW23643.1	99	92.2
						replication-associated protein [Blackfly genomovirus 4]	QCX35063.1	100	90.5
Z2	Z2FGV1	Rep Part 1	antisense	ATG	229	replication-associated protein [Grus japonensis Genomoviridae sp.]	QVW56478.1	86	95.9
						replication protein [Genomoviridae sp.]	UEJ84702.1	85	98.5
		Rep Part 2			119	replication protein [Genomoviridae sp.]	UEJ84707.1	100	99.2
						replication protein [Genomoviridae sp.]	UEJ84702.1	100	99.2
	Z2FGV2	Rep Part 1	antisense	ATG	335	Replication-associated protein [Plant associated genomovirus 13]	QCX29495.1	63	90.4
						Replication-associated protein [Plant associated genomovirus 13]	QCX29493.1	58	90.3
		Rep Part 2		CTG	151	Replication-associated protein [Plant associated genomovirus 13]	QCX29493.1	92	92.9
						replication-associated protein [Pteropus associated gemycircularvirus 10]	YP_009506622.1	92	91.4
Z3	Z3FGV1	Rep Part 1	antisense	ATG	231	replication-associated protein [Turdus pallidus Genomoviridae sp.]	QVW56580.1	85	73.6
						RepA [Faeces associated gemycircularvirus 18]	YP_009252360.1	84	72.8
		Rep Part 2		CTG	149	replication-associated protein [Genomoviridae sp.]	QCW23643.1	95	88.1
						replication-associated protein [Genomoviridae sp.]	QXN75661.1	98	84.4
Z4	Z4FI1	Rep	sense	ATG	231	replication protein [BMMF2 DNA sequence]	QWQ66123.1	100	99.1
						replication protein [BMMF2 DNA sequence]	QWQ66122.1	100	99.1
	Z4FI2	Rep	sense	ATG	316	replication protein [BMMF1 DNA sequence]	UEJ84711.1	99	94.6
						unnamed protein product [Brugia timori]	VDO15958.1	99	93.7
Z5	Z5FI1	Rep	sense	ATG	402	replication protein [Sphinx2.36-related DNA]	CDS63408.1	72	98.3
						protein rep [Acinetobacter pseudolwoffii]	WP_225554468.1	85	97.4
WB1	WB1BI1	Rep	sense	ATG	324	replication initiation protein RepM [Proteobacteria]	WP_127262086.1	100	98.8
						replication initiation protein RepM [Acinetobacter sp. WCHAc010034]	WP_068913325.1	100	98.5
WB2	WB2FI1	Rep	sense	ATG	317	replication protein [BMMF1 DNA sequence]	QWQ66138.1	100	91.1
						replication protein [BMMF1 DNA sequence]	QWQ66157.1	100	90.7
	WB2FI2	Rep	sense	ATG	269	protein rep [Acinetobacter baumannii]	WP_257262968.1	100	95.2
						protein rep [Acinetobacter baumannii]	EIB6940576.1	100	93.7
	WB2FI3	Rep	sense	ATG	400	protein rep [Acinetobacter pseudolwoffii]	WP_225554468.1	86	96.8
						protein rep [Acinetobacter sp. YH01006]	WP_257232892.1	86	95.7
	WB2FI4	Rep	sense	ATG	234	replication protein [BMMF2 DNA sequence]	VEV85407.1	100	88.5
						protein rep [Acinetobacter baumannii]	WP_050676283.1	100	88
WB3	WB3FI1	Rep	sense	ATG	326	replication protein [BMMF1 DNA sequence]	QWQ66138.1	100	100
						replication protein [BMMF1 DNA sequence]	QWQ66157.1	100	99.7
	WB3FI2	Rep	sense	ATG	231	replication protein [BMMF2 DNA sequence]	VEV85630.1	100	99.1
						replication protein [BMMF2 DNA sequence]	VEV85626.1	100	99.1
	WB3FI3	Rep	sense	ATG	231	replication protein [BMMF2 DNA sequence]	VEV85630.1	100	99.6
						replication protein [BMMF2 DNA sequence]	VEV85629.1	100	99.6
WB4	WB4FI1	Rep	sense	ATG	326	replication protein [BMMF1 DNA sequence]	QWQ66138.1	100	100
						replication protein [BMMF1 DNA sequence]	QWQ66157.1	100	99.7
	WB4FI2	Rep	sense	ATG	345	protein rep [Acinetobacter sp. YH01006]	WP_257232892.1	99	98.5
						protein rep [Acinetobacter pseudolwoffii]	WP_225554468.1	99	97.4

## Sheet: Cap
Summary of the best two BLASTp results for Caps of each genomoviral isolate. The blue background colour indicates the affiliation to the family Genomoviridae. aa = amino acids.
Animal	Isolate	ORF Name	Orientation	Start codon	Length in aa	Best Hit(s) in BlastSearch	GenBank Accession No of Hit	% Query Coverage	% ID
Y1	Y1FGV1	Cap	sense	ATG	318	Cap [Caribou associated gemykrogvirus 1]	YP_009058946.1	99	98.4
						capsid protein [Pavo cristatus Genomoviridae sp.]	QTE03636.1	99	52.5
W1	W1FGV1	Cap	sense	ATG	311	capsid protein [HCBI8.215 virus]	YP_009051830.1	85	99.3
						Cap [Tadarida brasiliensis gemykibivirus 1]	QGF19312.1	85	86.1
Z1	Z1FGV1	Cap	sense	ATG	310	capsid protein [Emberiza rustica Genomoviridae sp.]	QVW56441.1	86	69.7
						capsid protein [Plant associated genomovirus 14]	QCX29522.1	86	68.4
Z2	Z2FGV1	Cap	sense	ATG	305	capsid protein [Chicken genomovirus mg2_77]	QIR82228.1	85	93.9
						capsid [Mongoose feces-associated gemycircularvirus c]	YP_009130627.1	85	93.9
	Z2FGV2	Cap	sense	ATG	301	putative capsid protein [Spider associated circular virus 1]	AXL65872.1	90	60.3
						capsid protein [Lynx canadensis faeces associated genomovirus CL1 148]	YP_009551471.1	82	60.2
Z3	Z3FGV1	Cap	sense	ATG	314	capsid protein [Tick-associated circular DNA virus]	UTM74959.1	84	59.6
						capsid protein [Bark beetle-associated genomovirus 5]	YP_009551469.1	84	48.7
